# Supplementary material for: The elemental mechanism of transcriptional pausing
Source: eLife. 2019 Jan 8;8:e40981. doi: 10.7554/eLife.40981 (PMC6336406; doi:10.7554/eLife.40981)
Supplement: Figure 7—source data 1. [file elife-40981-fig7-data1.xlsx]

## Sheet: Sheet1
Source data for Figure 7. Fraction C17 pause RNA for wild-type and mutant pause signals.
	Fraction C17 pause RNAP and standard deviation in replicates (n≥3)
pause signal:	Consensus			Double usFJ			dsFJ-DSDNA
time (s)	WT (n=6)	R542A (n=3)	K334A (n=3)	WT (n=6)	R542A (n=3)	K334A (n=3)	WT (n=6)	R542A (n=3)	K334A (n=3)
5	0.861878	0.790186	0.865357	0.609913	0.296587	0.53946	0.388344	0.193955	0.342345
10	0.839398	0.715762	0.842437	0.456194	0.126938	0.343062	0.222129	0.102572	0.227137
15	0.79144	0.620722	0.792589	0.331447	0.0662733	0.217126	0.148952	0.0746923	0.180358
30	0.670548	0.429527	0.669308	0.16458	0.0209939	0.086329	0.0823221	0.0506137	0.135637
45	0.565274	0.30877	0.565134	0.0855794	0.0118421	0.0473584	0.0573329	0.0407763	0.112028
60	0.483828	0.223633	0.47551	0.0548594	0.00859579	0.0304863	0.0477654	0.0345519	0.0980345
120	0.296206	0.111893	0.291856	0.0192417	0.00545127	0.0146513	0.0350488	0.0220709	0.069224
240	0.154607	0.0694436	0.172455	0.009528	0.00383697	0.00985204	0.0253291	0.0140921	0.0486825
	s.d. for Fraction C17 pause RNA
pause signal:	Consensus			Double usFJ			dsFJ-DSDNA
time (s)	WT (n=6)	R542A (n=3)	K334A (n=3)	WT (n=6)	R542A (n=3)	K334A (n=3)	WT (n=6)	R542A (n=3)	K334A (n=3)
5	0.0183202	0.0163154	0.0105746	0.0156421	0.0155612	0.0162655	0.0174695	0.00204409	0.0109018
10	0.00686076	0.0052746	0.0123095	0.00895192	0.0103053	0.0125026	0.00740134	0.00341065	0.00518265
15	0.0114597	0.00592787	0.0112326	0.00547778	0.00369716	0.0126963	0.00552069	0.000645774	0.00316369
30	0.00883669	0.00586794	0.0181355	0.00508781	0.00108461	0.0120314	0.00330541	0.0016974	0.00441114
45	0.012956	0.00147585	0.0209148	0.00335659	0.000733429	0.0103719	0.00506285	0.00302443	0.00278568
60	0.0101698	0.00629499	0.0191757	0.00649788	0.00113818	0.00616388	0.0037475	0.000627976	0.00222125
120	0.00934919	0.00612271	0.0138326	0.00478911	0.000933513	0.00907429	0.0026122	0.000665714	0.0024907
240	0.00825467	0.00140776	0.0128172	0.00365347	0.00345511	0.00155081	0.00246498	0.00124761	0.00187366
